# Supplementary material for: Adaptation to high rates of chromosomal instability and aneuploidy through multiple pathways in budding yeast
Source: EMBO J. 2022 Dec 19;42(8):e111500. doi: 10.15252/embj.2022111500 (PMC10106982; doi:10.15252/embj.2022111500)
Supplement: Supplementary file 4 — Table EV3 [file EMBJ-42-e111500-s005.xlsx]

## Sheet: Table_EV3
SRA file name	Strain name	Stage	Disomic chromosomes	Suppressor mutants	Segmental aneuploidy
37285	49A	bir1∆-ad	2,3	n	n
37293	49C	bir1∆-ad	2,3	n	n
37294	49B	bir1∆-ad	2,10	n	n
37295	49D	bir1∆-ad	1,2,3	n	n
37296	49E	bir1∆-ad	2,3	n	n
37297	49F	bir1∆-ad	2,3	n	n
37298	47F	bir1∆-ad	2,10	n	n
37299	47E	bir1∆-ad	2,3,10	n	n
37300	47A	bir1∆-ad	1,2,3,8	n	n
37301	64D	bir1∆-ad	2,3,10,11	n	n
37302	CCY747	na	euploid (haploid)	n	n
37303	CCY149	na	euploid (diploid)	n	n
39139	47B	bir1∆-ad	2,10	n	n
39140	47D	bir1∆-ad	1,2,3,8	n	n
39141	50B	bir1∆-ad	2,3,10	n	n
39142	50C	bir1∆-ad	2,3,8	n	n
39144	50F	bir1∆-ad	2,3,10	n	n
39145	70A	bir1∆-ad	1,2,3,8	n	n
39146	70B	bir1∆-ad	3,10	n	n
39147	70C	bir1∆-ad	1,2,3,8	n	n
39148	70D	bir1∆-ad	1,2,3,10	n	n
39149	70E	bir1∆-ad	2,3,8	n	n
39150	70F	bir1∆-ad	2,3,10	n	n
40008	58B	bir1∆-ad	1,2,3,8	n	n
40009	58A	bir1∆-ad	1,2,10	n	n
40010	58D	bir1∆-ad	2,10,13	n	n
40011	58C	bir1∆-ad	2,3,10	n	n
40012	58E	bir1∆-ad	2,3	n	n
40013	61A	bir1∆-ad	1,2,3,8	n	n
40014	61B	bir1∆-ad	2,3,11	n	n
40015	58F	bir1∆-ad	2,10,13	n	n
40016	61D	bir1∆-ad	1,2,3,8	n	n
40017	61C	bir1∆-ad	2,3	n	n
40018	61E	bir1∆-ad	1,2,10	n	n
40019	61F	bir1∆-ad	1,2,3	n	n
42508	88B	bir1∆-ad	3,10	n	n
42509	88E	bir1∆-ad	2,3,10	n	n
42510	88A	bir1∆-ad	3,10	n	n
42511	88D	bir1∆-ad	2,3,10	n	n
42512	88C	bir1∆-ad	2,3,10	n	n
42513	88F	bir1∆-ad	2,10	n	n
42514	90D	bir1∆-ad	2	n	n
42515	90E	bir1∆-ad	1,2,10	n	n
42517	90A	bir1∆-ad	1,2,3	n	n
42518	90C	bir1∆-ad	2,10	n	n
43128	62A	bir1∆-ad	2,3	n	n
43129	62B	bir1∆-ad	2,10	n	n
43130	62C	bir1∆-ad	2	n	n
43131	62D	bir1∆-ad	1,2,10	n	n
43132	62E	bir1∆-ad	1,2,3,8	n	n
43133	62F	bir1∆-ad	2,3,8	n	n
43134	64A	bir1∆-ad	1,2,3,10	n	n
43135	64B	bir1∆-ad	2,3,10	n	n
43136	64C	bir1∆-ad	2,3,10	n	n
43137	64E	bir1∆-ad	1,2,3,8	n	n
43138	65A	bir1∆-ad	2,10	n	n
43139	64F	bir1∆-ad	2,3,10	n	n
43140	65B	bir1∆-ad	2,3,10	n	n
43141	65C	bir1∆-ad	2,10,13	n	n
43142	65E	bir1∆-ad	2,10,13	n	n
43143	65D	bir1∆-ad	1,2,3	n	n
43144	65F	bir1∆-ad	2,10,13	n	n
43145	68A	bir1∆-ad	1,2,3,8	n	n
43146	68B	bir1∆-ad	1,3,10	n	n
43147	68C	bir1∆-ad	1,2,3,8	n	n
43148	68E	bir1∆-ad	1,2,3,8	n	n
43149	68D	bir1∆-ad	2,3,10	n	n
43150	68F	bir1∆-ad	1,2,3	n	n
43151	73B	bir1∆-ad	1,2,3	n	n
44092	73C	bir1∆-ad	1,2,8	n	n
44093	73D	bir1∆-ad	2,3	n	n
44096	73E	bir1∆-ad	2,3,10	n	n
44097	76A	bir1∆-ad	1,2,3	n	n
44098	83E	bir1∆-ad	1,2,3,8	n	n
44099	76C	bir1∆-ad	1,2,10	n	n
44100	76E	bir1∆-ad	2,10	n	n
44101	79A	bir1∆-ad	2,3	n	n
44102	79C	bir1∆-ad	2,3	n	n
44103	79D	bir1∆-ad	1,2,10,13	n	n
44104	79E	bir1∆-ad	1,3,8	n	n
44105	79F	bir1∆-ad	1,2,3	n	n
45219	83A	bir1∆-ad	1,2,12	n	n
45220	83B	bir1∆-ad	2	n	n
45221	83C	bir1∆-ad	2,13	n	n
45222	83D	bir1∆-ad	12	n	n
45223	83E	bir1∆-ad	1,2,3,8	n	n
45224	83F	bir1∆-ad	2	n	n
45225	87A	bir1∆-ad	2,10	n	n
45226	86A	bir1∆-ad	2	n	n
45227	86D	bir1∆-ad	3	n	n
45228	87D	bir1∆-ad	1,2,8	n	n
45229	87E	bir1∆-ad	2,3	n	n
45230	87F	bir1∆-ad	2,3	n	n
47144	69A	bir1∆-ad	2,10	n	n
47145	69B	bir1∆-ad	2	n	n
47146	69C	bir1∆-ad	2,3	n	n
47147	69E	bir1∆-ad	2	n	n
47148	69F	bir1∆-ad	2	n	n
47149	86B	bir1∆-ad	2,3,10	n	n
47150	50E	bir1∆-ad	1,2,3,8	n	n
47151	87B	bir1∆-ad	1,3,10	n	n
47152	87C	bir1∆-ad	1,2,10	n	n
47153	86E	bir1∆-ad	2,3,8	n	n
47154	86F	bir1∆-ad	2,10,13	n	n
47155	76B	bir1∆-ad	2,3	n	n
56412	47D-21d1	bir1∆-ad2	1,2,3	n	n
56413	47E-21d1	bir1∆-ad2	2,3,10	n	n
56558	49B-21d1	bir1∆-ad2	2,3	n	n
56560	49D-21d1	bir1∆-ad2	1,2,3	n	n
56561	49F-21d1	bir1∆-ad2	2,3	n	n
56562	50C-21d1	bir1∆-ad2	2,3	y	n
56563	50F-21d1	bir1∆-ad2	2,3	y	n
56564	58B-21d1	bir1∆-ad2	1,2,3,8	n	n
56565	62B-21d1	bir1∆-ad2	2,3	y	n
56566	62F-21d1	bir1∆-ad2	2	y	n
56567	64B-21d1	bir1∆-ad2	2,3	y	n
56568	73E-21d1	bir1∆-ad2	2,3	y	n
56569	76A-21d1	bir1∆-ad2	1,2	n	n
56570	76E-21d1	bir1∆-ad2	2,3	y	n
56571	83E-21d1	bir1∆-ad2	1,2,3,8	y	n
56572	83F-21d1	bir1∆-ad2	2,3	n	n
56573	87A-21d1	bir1∆-ad2	2,3	n	n
66204	47D-21d1-42d1	bir1∆-ad2	1,3	y	n
66205	47E-21d1-42d1	bir1∆-ad2	1,2,3,10	n	n
66206	49D-21d1-42d1	bir1∆-ad2	1,2,3	y	n
66207	49F-21d1-42d1	bir1∆-ad2	1,2,3	n	n
66208	50C-21d1-42d1	bir1∆-ad2	1,2,3	y	n
66209	50F-21d1-42d1	bir1∆-ad2	2,3	y	n
66210	62B-21d1-42d1	bir1∆-ad2	2,3	y	n
66211	62F-21d1-42d1	bir1∆-ad2	2	y	n
66212	64B-21d1-42d1	bir1∆-ad2	2,3	y	n
66213	73E-21d1-42d1	bir1∆-ad2	2	y	n
66214	47E-21d2	bir1∆-ad2	2,3,10	n	n
66215	47E-21d3	bir1∆-ad2	2,3,10	n	n
66216	47E-21d4	bir1∆-ad2	2,3,10	n	n
66217	49B-21d2	bir1∆-ad2	1,2,3	n	n
66218	76E-21d1	bir1∆-ad2	2,3	y	n
66219	50C-21d2	bir1∆-ad2	1,2,3	n	n
66221	64F-21d1	bir1∆-ad2	2,3	n	n
66222	49B-21d3	bir1∆-ad2	1,2,3	n	n
66223	76C-21d1-42d1	bir1∆-ad2	2,3	y	n
66224	64A-21d1	bir1∆-ad2	1,2,3	n	n
66790	83F-21d1	bir1∆-ad2	2,3	n	n
66791	50B-21d1	bir1∆-ad2	2,3	n	n
66792	79D-21d1	bir1∆-ad2	2,10,13	n	n
66793	58A-21d1	bir1∆-ad2	1,3	y	n
66794	61C-21d2	bir1∆-ad2	2,3	n	n
66795	76A-21d1-42d1	bir1∆-ad2	1,2	n	n
66796	83E-21d1-42d1	bir1∆-ad2	2,3	y	n
66797	87A-21d1-42d1	bir1∆-ad2	2,3	n	n
66798	64C-21d1	bir1∆-ad2	2,3	n	n
66799	79D-21d2	bir1∆-ad2	2,10,13	n	n
66800	58A-21d2	bir1∆-ad2	1,3	y	n
66801	61C-21d1	bir1∆-ad2	2,3	n	n
66802	88C-21d1	bir1∆-ad2		y	n
66803	68C-21d2	bir1∆-ad2	1,2,3	n	n
66804	61A-21d1	bir1∆-ad2	3	n	y
66805	47F-21d1	bir1∆-ad2	1,2,3	n	n
66806	69C-21d1	bir1∆-ad2	1,2,3	y	n
66807	61D-21d1	bir1∆-ad2	1,2,3	n	n
66808	68A-21d1	bir1∆-ad2	1,2,3	n	y
66809	90E-21d1	bir1∆-ad2	1,2	y	n
66810	64E-21d1	bir1∆-ad2	2	y	n
66811	62F-21d2	bir1∆-ad2	2,3	y	n
67026	49C-21d1	bir1∆-ad2	2,3	y	n
67027	87F-21d1	bir1∆-ad2	2,3	n	n
67028	49E-21d1	bir1∆-ad2	1,2,3	n	n
67029	68F-21d1	bir1∆-ad2	1,2,3	n	n
67030	70F-21d1	bir1∆-ad2	2,3	n	n
67031	87C-21d1	bir1∆-ad2	1,2,3	n	n
67032	83A-21d1	bir1∆-ad2	3	n	n
67033	88D-21d1	bir1∆-ad2	1,2,3,10	n	n
67034	87D-21d1	bir1∆-ad2	1,2	n	n
67035	61E-21d1	bir1∆-ad2	1,2	n	n
67036	58E-21d1	bir1∆-ad2	1,2,3	n	n
67038	58C-21d1	bir1∆-ad2	1,2,3	n	n
67042	68E-21d1	bir1∆-ad2	1,2,3,8	n	n
67043	79A-21d1	bir1∆-ad2	2,3	n	n
67044	49B-21d1-42d1	bir1∆-ad2	3	y	n

## Sheet: Legend
	List of sequenced yeast strains.
	SRA file name	A unique numerical code given to each individual strain
	Strain name	The common name used in the lab to denote each individual strain
	Stage	Denotes at which point in adaptation the strains were sequenced
	Disomic chromosomes	Denotes which chromosomes are disomic (ie. two-copies) in each individual strain
	Suppressor mutants	Shows which strains have suppressor mutants (y) or do not have suppressor mutants (n)
	Segmental aneuploidy	Shows which strains have partial aneuploidy of a chromosome (y= segemental aneuploidy present; n=no segemental aneuploidy)
